# Supplementary material for: Development of Hydroxyapatite Coatings for Orthopaedic Implants from Colloidal Solutions: Part 1—Effect of Solution Concentration and Deposition Kinetics
Source: Nanomaterials (Basel). 2023 Sep 17;13(18):2577. doi: 10.3390/nano13182577 (PMC10535049; doi:10.3390/nano13182577)
Supplement: Supplementary file 1 [file nanomaterials-13-02577-s001.zip]

Archive with 1 entries (1 files):
- nanomaterials-2585086-supplementary.pdf
